# Supplementary material for: Study on the Effect of PDA-PLGA Scaffold Loaded With Islet Cells for Skeletal Muscle Transplantation in the Treatment of Diabetes
Source: Front Bioeng Biotechnol. 2022 Jun 30;10:927348. doi: 10.3389/fbioe.2022.927348 (PMC9280155; doi:10.3389/fbioe.2022.927348)
Supplement: Supplementary file 3 [file DataSheet2.xlsx]

## Sheet: Fig.1A
HUVEC
time(day)	PLGA						PDA-PLGA						Con
1	0.151	0.172	0.194	0.11	0.23	0.188	0.396	0.297	0.313	0.358	0.342	0.301	0.255	0.301	0.304	0.334	0.401	0.325
3	0.61	0.719	0.599	0.724	0.783	0.71	0.83	0.966	0.997	0.972	1.024	0.956	1.001	1.273	1.032	1.159	0.996	0.988
5	2.164	1.59	1.598	1.78	1.628	1.8	2.127	2.178	2.101	1.885	2.267	2.065	2.408	2.306	2.248	2.523	1.692	2.264
7	2.532	2.481	2.588	2.49	2.301	2.458	2.399	2.735	2.76	2.602	2.585	2.561	2.571	2.666	2.592	2.503	2.625	2.456

## Sheet: Fig.1B
RAW264.7
time(day)	PLGA						PDA-PLGA						Con
1	0.224	0.223	0.236	0.166	0.256	0.239	0.337	0.326	0.267	0.249	0.314	0.301	0.349	0.267	0.303	0.393	0.321	0.298
3	1.399	1.205	1.331	1.537	1.456	1.42	1.42	1.781	1.575	1.657	1.688	1.72	1.837	1.635	1.584	1.746	1.812	1.65
5	2.623	2.855	2.656	2.802	2.812	2.744	3.176	3.029	3.201	2.965	3.01	2.941	3.021	3.123	3.265	3.47	3.012	3.14
7	3.051	3.12	3.446	3.123	3.212	3.454	3.229	3.323	3.211	3.5	3.424	3.386	3.377	3.623	3.58	3.298	3.456	3.398

## Sheet: Fig.1C
ADSCs
time(day)	PLGA						PDA-PLGA						Con
1	0.369	0.436	0.398	0.468	0.368	0.382	0.421	0.472	0.458	0.457	0.465	0.501	0.44	0.467	0.49	0.483	0.418	0.502
3	0.919	1.002	0.944	0.874	1.01	0.902	1.142	1.101	1.133	1.203	1.221	1.106	1.251	1.287	1.309	1.246	1.302	1.259
5	1.928	2.044	1.942	1.831	1.885	1.996	2.1	1.97	2.162	1.89	2.203	1.998	2.262	2.337	1.989	2.147	2.215	2.096
7	2.093	2.278	2.138	1.933	2.301	2.01	2.304	2.283	2.406	2.505	2.502	2.356	2.524	2.456	2.704	2.571	2.468	2.621

## Sheet: Fig.1D
C2C12
time(day)	PLGA						PDA-PLGA						Con
1	0.172	0.219	0.16	0.145	0.174	0.202	0.411	0.178	0.265	0.423	0.335	0.398	0.244	0.225	0.213	0.212	0.198	0.345
3	0.674	0.641	0.836	0.636	0.789	0.725	0.923	0.995	1.036	1.008	1.025	0.936	1.095	1.003	0.941	0.832	1.035	0.968
5	2.164	2.164	2.234	2.159	2.098	2.346	2.764	2.561	2.456	2.69	2.789	2.498	2.871	2.683	2.764	2.924	2.952	2.689
7	3.012	3.156	3.045	3.099	3.201	3.111	3.445	3.656	3.489	3.548	3.456	3.699	3.635	3.656	3.889	3.897	3.785	3.655

## Sheet: Fig.1E
RINm5f
time(day)	PLGA						PDA-PLGA						Con
1	0.338	0.318	0.298	0.281	0.294	0.289	0.337	0.398	0.404	0.379	0.345	0.368	0.325	0.378	0.348	0.337	0.341	0.326
3	1.056	1.023	0.901	0.976	1.024	1.123	1.16	1.144	1.037	0.989	1.214	1.059	1.06	1.102	0.985	1.102	1.241	1.158
5	1.645	1.582	1.744	1.602	1.789	1.632	1.952	1.862	1.865	1.948	1.756	1.985	1.756	1.869	1.966	2.001	2.014	2.165
7	2.56	2.41	2.766	2.42	2.698	2.481	2.739	2.756	2.689	2.675	2.842	2.671	2.865	2.659	2.664	2.81	2.531	2.621

## Sheet: Fig.3A
ALT(U/L)
time(days)	Con						Sub						Ip						Mus
3	44	41	47	63	59	45	43	29	36	28	32	44	30	23	49	23	30	29	34	85	28	34	48	34
7	40	47	49	58	60	50	46	62	44	49	47	41	31	37	34	46	47	42	40	39	59	48	59	53
14	42	44	48	59	62	52	48	81	67	62	54	67	46	52	60	53	54	53	52	48	59	51	53	48
28	46	43	50	60	61	49	48	54	46	57	91	47	49	51	56	45	57	44	57	53	48	58	62	48

## Sheet: Fig.3B
AST(U/L)
time(days)	Con						Sub						Ip						Mus
3	138	124	166	137	172	165	158	132	85	82	86	167	92	76	99	104	107	115	111	94	66	104	149	112
7	136	126	156	147	170	167	137	172	137	163	115	97	111	137	150	124	138	165	98	133	218	154	203	139
14	165	134	164	139	162	138	210	216	210	166	170	189	143	187	178	175	180	178	164	172	194	117	201	164
28	172	137	169	124	135	165	196	169	117	161	210	116	162	115	172	157	173	155	141	184	88	214	175	139

## Sheet: Fig.3C
TP(g/L)
time(days)	Con						Sub						Ip						Mus
3	57.3	59.5	55.5	55.4	56.5	55.5	54.6	55.6	57.1	51.6	52.1	54.8	60.2	54.2	52.2	54.6	57.8	58.4	60.4	62.5	56	58.8	56.1	59.1
7	55.3	61.5	55.3	55.9	56.4	55.4	57.8	58	60.4	61.9	53.1	61.3	50.9	62	59.1	53	48.8	53.9	55.2	53.2	55.1	52.1	55.5	56.6
14	60.3	60.5	55.1	55.8	55.5	52.5	53.7	54.5	54.3	57.5	55.2	52.8	53.5	56.4	55.7	57.5	53.8	57.4	59.4	53.8	57.8	57.8	58.2	54.2
28	57.8	59.2	55.2	55.7	56.8	55	59.3	59.2	60.4	57.2	57.6	60.1	62	55.2	55.9	56.8	55.9	55.4	61.7	56.2	52.8	60.1	58.4	59.1

## Sheet: Fig.3D
Cr(μmol/L)
time(days)	Con						Sub						Ip						Mus
3	40	39	36	35	34	31	46	49	39	53	44	46	36	39	36	41	42	37	42	36	38	38	45	39
7	41	41	31	33	36	30	36	46	40	45	30	45	43	37	42	40	43	31	42	36	39	41	41	33
14	38	42	32	37	35	28	41	43	40	32	37	41	43	39	44	36	37	36	33	38	38	36	32	40
28	42	40	30	34	37	29	35	33	34	39	31	36	37	40	42	42	41	42	41	30	34	35	32	39

## Sheet: Fig.3E
ALB(g/L)
time(days)	Con						Sub						Ip						Mus
3	32.3	31.9	31.3	31.1	31.9	31.1	30.4	31.8	31.2	30	30.8	30.2	33.1	30.6	29	27.3	31.1	32.9	32.6	34.8	29.3	32.6	31	33.3
7	33.3	32.1	32.3	31.9	29.9	30.1	33.6	33.1	29.2	30.4	27.7	30.6	28.5	29.8	31.9	26.6	28.7	32.1	31.8	32.3	32	30.8	32	32.3
14	29.3	34.9	31.8	30.1	31.4	32.1	31.1	32.1	32	33	31.7	31.1	31.8	32	32	33.3	31.1	33.6	32.8	31.5	32.3	31.9	33	30.6
28	34.1	31.6	31.3	32.6	30.4	29.6	33.3	33.1	32.6	30.3	33.1	31.5	33.3	31.6	31.8	31.4	32.4	31.5	34.1	32.6	27.9	33.5	32.8	33.4

[truncated: 15 more sheets: Fig.3F, Fig.3G, Fig.3H, Fig.3I, Fig.3J, Fig.3K, Fig.3L, Fig.7A, Fig.7B, Fig.7C, Fig.7D, Supplementary Fig.1C, Supplementary Fig.1D, Supplementary Fig.1E, Supplementary Fig.1F]
